# Supplementary material for: Gravi-D peptide disrupts HDAC11 association with an AKAP to stimulate adipocyte thermogenic signaling
Source: J Clin Invest. 2024 May 1;134(9):e177726. doi: 10.1172/JCI177726 (PMC11060728; doi:10.1172/JCI177726)
Supplement: Supporting data values [file jci-134-177726-s137.xlsx]

## Sheet: Raw data values
Supplemental Figure 1D
FLAG Gravin- IP: quantification of Myc-HDAC11 pull down
untreated	msGravi-D	Scram	QQ-AA
1	0.36723	1.07493	0.97602
1	0.269676	0.77461	0.77556
1	0.415689	0.729597	1.17041
1	0.384855	0.905554	0.84334
Supplemental Figure 1E
FLAG Gravin IP: quantification of Myristoylation
untreated	msGravi-D	Scram	QQ-AA
1	1.75437	1.04121	1.03158
1	2.01921	1.01488	0.978474
1	4.58068	1.60779	1.45252
1	2.85426	0.954354	0.850829
1
1
Supplemental Figure 2E
Quantification of UCP1 expression in the blot shown in Figure 1F, as well as from two further independent experiments.
untreated + CL	scram 0.5uM	scram 0.5uM CL	scram 1uM	scram 1uM CL	GraviD ms 0.5uM	GraviD ms 0.5uM CL	GraviD ms 1uM	GraviD ms 1uM CL
1	0.226139	1.15199	0.246071	1.1987	1.16251	1.43519	1.15459	1.1903
1	0.645876	1.12669	0.49804	1.04165	0.91788	1.10958	1.05014	1.11728
1	0.338055	0.876991	0.349339	1.08154	0.928445	1.20682	1.23256	0.77751
Supplemental Figure 3B
mg/dL glycerol in cell culture media
vehicle	scrambled ms	GraviD ms	CL
48.238	48.857	61.145	90.562
42.796	47.245	71.58	77.717
44.493	47.245	77.108	110.791
36.955	38.093	61.589	105.486
39.447	47.633	75.86	113.44
34.117	47.633	77.767	132.138
